# Supplementary material for: First characterization of cultivable extremophile Chroococcidiopsis isolates from a solar panel
Source: Front Microbiol. 2023 Feb 17;14:982422. doi: 10.3389/fmicb.2023.982422 (PMC9982165; doi:10.3389/fmicb.2023.982422)
Supplement: Supplementary file 6 [file Table_6.XLSX]

## Sheet: Table S6
	Table S6. One-way ANOVA with post-hoc analysis of maximal absorbance for Chroococcidiopsis sp. B11 in several growth conditions
	ANOVA: SINGLE FACTOR for NaCl															ANOVA: SINGLE FACTOR for Urea																ANOVA: SINGLE FACTOR for temperature															ANOVA: SINGLE FACTOR for nitrogen sources
	Summary															Summary																Summary															Summary
	Groups	Count	Sum	Average	Variance											Groups	Count	Sum	Average	Variance												Groups	Count	Sum	Average	Variance											Groups	Count	Sum
	Normal	3	1.72	0.5733	0.008											Normal	3	1.72	0.5733	0.008												30ºC	2	2.35	1.175	0.00605											Normal	3	1.72
	0.1 M	3	2.18	0.7267	0.0401											Urea 8 mM	3	2.4	0.8	0.0012												4ºC	2	0.2	0.1	0											BG110	3	0.12
	0.25 M	3	2.1	0.7	0.0016											Urea 16 mM	3	1.55	0.5167	0.0408												40ºC	2	1.07	0.535	0.00245											NH4Cl	3	0
	0.5 M	3	0.84	0.28	0.0028																																										Urea	3	0.98
	1 M	3	0.33	0.11	0.0003
	Anova															Anova																Anova															Anova
	Source of Variation	SS	df	MS	F	P-value	F crit									Source of Variation	SS	df	MS	F	P-value	F crit										Source of Variation	SS	df	MS	F	P-value	F crit									Source of Variation	SS	df
	Between Groups	0.8845	4	0.2211	20.9136	7.58642e-05	3.47805									Between Groups	0.134867	2	0.0674333	4.04061	0.0773628	5.14325										Between Groups	1.16963	2	0.584817	206.406	0.000612825	9.55209									Between Groups	0.648367	3
	Within Groups	0.1057	10	0.0106												Within Groups	0.100133	6	0.0166889													Within Groups	0.0085	3	0.00283333												Within Groups	0.0297333	8
	Total	0.9902	14													Total	0.235	8														Total	1.17813	5													Total	0.6781	11
	H0:	Normal=0.1M=0.25M=0.5M (NaCl)														H0:	Normal=8mM=16mM (Urea)															H0:	30ºC=4ºC=40ºC														H0:	Normal=BG1110=NH4Cl=Urea
	If F>Fcrit and p<0.05 we reject the null hypothesis, meaning at least one condition is different.															If F>Fcrit and p<0.05 we reject the null hypothesis, meaning at least one condition is different.																If F>Fcrit and p<0.05 we reject the null hypothesis, meaning at least one condition is different.															If F>Fcrit and p<0.05 we reject the null hypothesis, meaning at least one condition is different.
	The results obtained with one-way ANOVA show that F>Fcrit and p<0.05, suggesting that the one or more treatments are significantly different. The Tukey HSD test, Scheffé, Bonferroni and Holm multiple comparison tests follow. These post-hoc tests would likely identify which of the pairs of treatments are significantly different from each other.															The results obtained with one-way ANOVA show that F>Fcrit and p<0.05, suggesting that the treatments are NOT significantly different for that level of significance. Even though the data does not suggest the presence of significantly different treatment pairs in one-way ANOVA, the results of multiple comparison tests are shown.																The results obtained with one-way ANOVA show that F>Fcrit and p<0.05, suggesting that the one or more treatments are significantly different. The Tukey HSD test, Scheffé, Bonferroni and Holm multiple comparison tests follow. These post-hoc tests would likely identify which of the pairs of treatments are significantly different from each other.															The results obtained with one-way ANOVA show that F>Fcrit and p<0.05, suggesting that the one or more treatments are significantly different. The Tukey HSD test, Scheffé, Bonferroni and Holm multiple comparison tests follow. These post-hoc tests would likely identify which of the pairs of treatments are significantly different from each other.
	Tukey HSD Test															Tukey HSD Test																Tukey HSD Test															Tukey HSD Test
	Treatments pair	Tukey HSD Q statistic	Tukey HSD p-value	Tukey HSD inference												Treatments pair	Tukey HSD Q statistic	Tukey HSD p-value	Tukey HSD inference													Treatments pair	Tukey HSD Q statistic	Tukey HSD p-value	Tukey HSD inference												Treatments pair	Tukey HSD Q statistic	Tukey HSD p-value
	Normal vs 0.1M	2.5828	0.4123955	insignificant												Normal vs 8mM	3.039	0.1593595	insignificant													30ºC vs 4ºC	2.85611	0.0010053	** p<0.01												NaNO3 vs BG110	15.1524	0.0010053
	Normal vs 0.25M	2.1336	0.5739982	insignificant												Normal vs 16mM	0.7598	0.8452224	insignificant													30ºC vs 40ºC	1.70038	0.0025401	** p<0.01												NaNO3 vs NH4Cl	16.2889	0.0010053
	Normal vs 0.5M	4.941	0.0365344	* p<0.05												8mM vs 16mM	3.7988	0.0802652	insignificant													4ºC vs 40ºC	1.15573	0.0078181	** p<0.01												NaNO3 vs Urea	7.008	0.0048840
	Normal vs 1M	7.8046	0.0018427	** p<0.01																																											BG110 vs NH4Cl	1.1364	0.8366466
	0.1M vs 0.25M	0.4492	0.8999947	insignificant												Scheffé multiple comparison																Scheffé multiple comparison															BG110 vs Urea	8.1444	0.0019038
	0.1M vs 0.5M	7.5238	0.0024236	** p<0.01												Treatments pair	Scheffé T-statistic	Scheffé p-value	Scheffé inference													Treatments pair	Scheffé T-statistic	Scheffé p-value	Scheffé inference												NH4Cl vs Urea	9.2809	0.0010053
	0.1M vs 1M	10.3874	0.0010053	** p<0.01												Normal vs 8mM	2.1489	0.1804450	insignificant													30ºC vs 4ºC	20.1957	0.0006239	** p<0.01
	0.25M vs 0.5M	7.0746	0.0037886	** p<0.01												Normal vs 16mM	0.5372	0.8685377	insignificant													30ºC vs 40ºC	12.0235	0.0028987	** p<0.01												Scheffé multiple comparison
	0.25M vs 1M	9.9382	0.0010053	** p<0.01												8mM vs 16mM	2.6861	0.0935869	insignificant													4ºC vs 40ºC	8.1722	0.0089132	** p<0.01												Treatments pair	Scheffé T-statistic	Scheffé p-value
	0.5M vs 1M	2.8635	0.3212867	insignificant																																											NaNO3 vs BG110	10.7144	4.3158e-05
																Bonferroni and Holm multiple comparison																Bonferroni and Holm multiple comparison															NaNO3 vs NH4Cl	11.518	2.5155e-05
	Scheffé multiple comparison															Treatments pair	Bonferroni and Holm T-statistic	Bonferroni p-value	Bonferroni inference	Holm p-value	Holm inference											Treatments pair	Bonferroni and Holm T-statistic	Bonferroni p-value	Bonferroni inference	Holm p-value	Holm inference										NaNO3 vs Urea	4.9554	0.0080403
	Treatments pair	Scheffé T-statistic	Scheffé p-value	Scheffé inference												A vs B	2.1489	0.2256560	insignificant	0.1504373	insignificant											30ºC vs 4ºC	20.1957	0.0007961	** p<0.01	0.0007961	** p<0.01										BG110 vs NH4Cl	0.8036	0.883113
	Normal vs 0.1M	1.8263	0.5336551	insignificant												A vs C	0.5372	1.83131	insignificant	0.6104380	insignificant											30ºC vs 40ºC	12.0235	0.0037135	** p<0.01	0.0024757	** p<0.01										BG110 vs Urea	5.759	0.0032251
	Normal vs 0.25M	1.5087	0.6911671	insignificant												B vs C	2.6861	0.1087146	insignificant	0.1087146	insignificant											4ºC vs 40ºC	8.1722	0.0114985	* p<0.05	0.0038328	** p<0.01										NH4Cl vs Urea	6.5626	0.001386
	Normal vs 0.5M	3.4938	0.0694096	insignificant
	Normal vs 1M	5.5187	0.0043963	** p<0.01																																											Bonferroni and Holm multiple comparison
	0.1M vs 0.25M	0.3176	0.9985431	insignificant																																											Treatments pair	Bonferroni and Holm T-statistic	Bonferroni p-value
	0.1M vs 0.5M	5.3201	0.0056936	** p<0.01																																											NaNO3 vs BG110	10.7144	0.30356
	0.1M vs 1M	7.345	0.0004879	** p<0.01																																											NaNO3 vs NH4Cl	11.518	0.1757
	0.25M vs 0.5M	5.0025	0.0086745	** p<0.01																																											NaNO3 vs Urea	4.9554	0.0066798
	0.25M vs 1M	7.0274	0.0006985	** p<0.01																																											BG110 vs NH4Cl	0.8036	2.66915
	0.5M vs 1M	2.0248	0.4403199	insignificant																																											BG110 vs Urea	5.759	0.0025476
																																															NH4Cl vs Urea	6.5626	0.0010568
	Bonferroni and Holm multiple comparison
	Treatments pair	Bonferroni and Holm T-statistic	Bonferroni p-value	Bonferroni inference	Holm p-value	Holm inference
	Normal vs 0.1M	1.8263	0.977626	insignificant	0.2932878	insignificant
	Normal vs 0.25M	1.5087	1.62304	insignificant	0.3246070	insignificant
	Normal vs 0.5M	3.4938	0.057859	insignificant	0.0289295	* p<0.05
	Normal vs 1M	5.5187	0.0025503	** p<0.01	0.0020403	** p<0.01
	0.1M vs 0.25M	0.3176	7.57306	insignificant	0.7573057	insignificant
	0.1M vs 0.5M	5.3201	0.0033768	** p<0.01	0.0023638	** p<0.01
	0.1M vs 1M	7.345	0.0002468	** p<0.01	0.0002468	** p<0.01
	0.25M vs 0.5M	5.0025	0.0053534	** p<0.01	0.0032120	** p<0.01
	0.25M vs 1M	7.0274	0.0003595	** p<0.01	0.0003236	** p<0.01
	0.5M vs 1M	2.0248	0.704101	insignificant	0.2816404	insignificant
[truncated: 4 more columns]
