# Supplementary material for: First characterization of cultivable extremophile Chroococcidiopsis isolates from a solar panel
Source: Front Microbiol. 2023 Feb 17;14:982422. doi: 10.3389/fmicb.2023.982422 (PMC9982165; doi:10.3389/fmicb.2023.982422)
Supplement: Supplementary file 7 [file Table_7.XLSX]

## Sheet: Table S7
	Table S7. One-way ANOVA with post-hoc analysis of doubling time calculations for Chroococcidiopsis sp. B13 in several growth conditions
	ANOVA: SINGLE FACTOR for NaCl															ANOVA: SINGLE FACTOR for Urea																ANOVA: SINGLE FACTOR for pH
	Summary															Summary																Summary
	Groups	Count	Sum	Average	Variance											Groups	Count	Sum	Average	Variance												Groups	Count	Sum	Average	Variance
	Normal	3	9.72	3.24	0.14											Normal	3	9.72	3.24	0.14												Normal	3	9.72349	3.24116	0.137942
	0.1 M	2	8.79	4.40	0.01											Urea 8 mM	3	10.42	3.47	0.01												pH 9	2	11.3395	5.66975	0.203016
	0.25 M	3	23.88	7.96	8.05											Urea 16 mM	3	9.25	3.08	0.24
	0.50 M	3	10.16	3.39	0.53
	Anova															Anova																Anova
	Source of Variation	SS	df	MS	F	P-value	F crit									Source of Variation	SS	df	MS	F	P-value	F crit										Source of Variation	SS	df	MS	F	P-value	F crit
	Between Groups	43.53	3	14.51	5.82	0.03	4.35									Between Groups	0.23	2	0.12	0.90	0.46	5.14										Normal	7.07765	1	7.07765	44.3369	0.00690459	10.128
	Within Groups	17.44	7	2.49												Within Groups	0.78	6	0.13													pH 9	0.4789	3	0.159633
	Total	60.97	10													Total		8														Total	7.55655	4
	H0:	Normal=0.1M=0.25M=0.5M (NaCl)														H0:	Normal=8mM=16mM (Urea)															H0:	pH7.5=pH9
	If F>Fcrit and p<0.05 we reject the null hypothesis, meaning at least one condition is different.															If F>Fcrit and p<0.05 we reject the null hypothesis, meaning at least one condition is different.																If F>Fcrit and p<0.05 we reject the null hypothesis, meaning at least one condition is different.
	The results obtained with one-way ANOVA show that F>Fcrit and p<0.05, suggesting that the one or more treatments are significantly different. The Tukey HSD test, Scheffé, Bonferroni and Holm multiple comparison tests follow. These post-hoc tests would likely identify which of the pairs of treatments are significantly different from each other.															The results obtained with one-way ANOVA show that F>Fcrit and p<0.05, suggesting that the treatments are NOT significantly different for that level of significance. Even though the data does not suggest the presence of significantly different treatment pairs in one-way ANOVA, the results of multiple comparison tests are shown.																The results obtained with one-way ANOVA show that F>Fcrit and p<0.05, suggesting that they are treatments significantly different.
	Tukey HSD Test															Tukey HSD Test
	Treatments pair	Tukey HSD Q statistic	Tukey HSD p-value	Tukey HSD inference												Treatments pair	Tukey HSD Q statistic	Tukey HSD p-value	Tukey HSD inference
	Normal vs 0.1M	1.1325	0.8382568	insignificant												Normal vs 8mM	1.1185	0.7115560	insignificant
	Normal vs 0.25M	5.1758	0.0320017	* p<0.05												Normal vs 16mM	0.7667	0.8426208	insignificant
	Normal vs 0.5M	0.1601	0.8999947	insignificant												8mM vs 16mM	1.8852	0.4305179	insignificant
	0.1M vs 0.25M	3.4969	0.1496037	insignificant
	0.1M vs 0.5M	0.9893	0.8893539	insignificant												Scheffé multiple comparison
	0.25M vs 0.5M	5.0158	0.0369298	* p<0.05												Treatments pair	Scheffé T-statistic	Scheffé p-value	Scheffé inference
																Normal vs 8mM	0.7909	0.7426834	insignificant
	Scheffé multiple comparison															Normal vs 16mM	0.5422	0.8663326	insignificant
	Treatments pair	Scheffé T-statistic	Scheffé p-value	Scheffé inference												8mM vs 16mM	1.333	0.4592198	insignificant
	Normal vs 0.1M	0.8008	0.8838242	insignificant
	Normal vs 0.25M	3.6599	0.0471811	* p<0.05												Bonferroni and Holm multiple comparison
	Normal vs 0.5M	0.1132	0.9995770	insignificant												Treatments pair	Bonferroni and Holm T-statistic	Bonferroni p-value	Bonferroni inference	Holm p-value	Holm inference
	0.1M vs 0.25M	2.4727	0.1972121	insignificant												Normal vs 8mM	0.7909	1.3774	insignificant	0.9182654	insignificant
	0.1M vs 0.5M	0.6995	0.9178527	insignificant												Normal vs 16mM	0.5422	1.82171	insignificant	0.6072354	insignificant
	0.25M vs 0.5M	3.5467	0.0540066	insignificant												8mM vs 16mM	1.333	0.692705	insignificant	0.6927048	insignificant
	Bonferroni and Holm multiple comparison
	Treatments pair	Bonferroni and Holm T-statistic	Bonferroni p-value	Bonferroni inference	Holm p-value	Holm inference
	Normal vs 0.1M	0.8008	2.69753	insignificant	1.34876	insignificant
	Normal vs 0.25M	3.6599	0.0484310	* p<0.05	0.0484310	* p<0.05
	Normal vs 0.5M	0.1132	5.47838	insignificant	0.9130639	insignificant
	0.1M vs 0.25M	2.4727	0.2559790	insignificant	0.1706527	insignificant
	0.1M vs 0.5M	0.6995	3.04075	insignificant	1.01358	insignificant
	0.25M vs 0.5M	3.5467	0.0563127	insignificant	0.0469273	* p<0.05
