# Supplementary material for: First characterization of cultivable extremophile Chroococcidiopsis isolates from a solar panel
Source: Front Microbiol. 2023 Feb 17;14:982422. doi: 10.3389/fmicb.2023.982422 (PMC9982165; doi:10.3389/fmicb.2023.982422)
Supplement: Supplementary file 8 [file Table_8.XLSX]

## Sheet: Table S8
	Table S8. One-way ANOVA with post-hoc analysis of maximal absorbance for Chroococcidiopsis sp. B13 in several growth conditions
	ANOVA: SINGLE FACTOR for NaCl															ANOVA: SINGLE FACTOR for Urea																	ANOVA: SINGLE FACTOR for temperature															ANOVA: SINGLE FACTOR for nitrogen sources
	Summary															Summary																	Summary															Summary
	Groups	Count	Sum	Average	Variance											Groups	Count	Sum	Average	Variance													Groups	Count	Sum	Average	Variance											Groups	Count
	Normal	3	3.38	1.12667	0.0129333											Normal	3	3.38	1.12667	0.0129333													30ºC	1	1.29	1.29	0											Normal	3
	0.1 M	3	1.76	0.586667	0.00663333											Urea 8 mM	3	2.38	0.793333	0.00303333													4ºC	2	0.29	0.145	0.00405											BG110	3
	0.25 M	3	1.45	0.483333	0.00813333											Urea 16 mM	3	3.4	1.13333	0.0177333													40ºC	2	1.03	0.515	0.00845											NH4Cl	3
	0.5 M	3	0.67	0.223333	0.00103333																																											Urea	3
	1 M	3	0.21	0.07	0.0001
	Anova															Anova																	Anova															Anova
	Source of Variation	SS	df	MS	F	P-value	F crit									Source of Variation	SS	df	MS	F	P-value	F crit											Source of Variation	SS	df	MS	F	P-value	F crit									Source of Variation	SS
	Between Groups	1.98577	4	0.496443	86.0884	1.04865e-07	3.47805									Between Groups	0.226756	2	0.113378	10.093	0.0120295	5.14325											Between Groups	0.87418	2	0.43709	69.9344	0.0140975	19									Between Groups	2.91949
	Within Groups	0.0576667	10	0.00576667												Within Groups	0.0674	6	0.0112333														Within Groups	0.0125	2	0.00625												Within Groups	0.0752
	Total	2.04344	14													Total	0.294156	8															Total	0.88668	4													Total	2.99469
	H0:	Normal=0.1M=0.25M=0.5M (NaCl)														H0:	Normal=8mM=16mM (Urea)																H0:	30ºC=4ºC=40ºC														H0:	Normal=BG1110=NH4Cl=Urea
	If F>Fcrit and p<0.05 we reject the null hypothesis, meaning at least one condition is different.															If F>Fcrit and p<0.05 we reject the null hypothesis, meaning at least one condition is different.																	If F>Fcrit and p<0.05 we reject the null hypothesis, meaning at least one condition is different.															If F>Fcrit and p<0.05 we reject the null hypothesis, meaning at least one condition is different.
	The results obtained with one-way ANOVA show that F>Fcrit and p<0.05, suggesting that the one or more treatments are significantly different. The Tukey HSD test, Scheffé, Bonferroni and Holm multiple comparison tests follow. These post-hoc tests would likely identify which of the pairs of treatments are significantly different from each other.															The results obtained with one-way ANOVA show that F>Fcrit and p<0.05, suggesting that the one or more treatments are significantly different. The Tukey HSD test, Scheffé, Bonferroni and Holm multiple comparison tests follow. These post-hoc tests would likely identify which of the pairs of treatments are significantly different from each other.																	The results obtained with one-way ANOVA show that F>Fcrit and p<0.05, suggesting that the one or more treatments are significantly different. The Tukey HSD test, Scheffé, Bonferroni and Holm multiple comparison tests follow. These post-hoc tests would likely identify which of the pairs of treatments are significantly different from each other.															The results obtained with one-way ANOVA show that F>Fcrit and p<0.05, suggesting that the one or more treatments are significantly different. The Tukey HSD test, Scheffé, Bonferroni and Holm multiple comparison tests follow. These post-hoc tests would likely identify which of the pairs of treatments are significantly different from each other.
	Tukey HSD Test															Tukey HSD Test																	Tukey HSD Test															Tukey HSD Test
	Treatments pair	Tukey HSD Q statistic	Tukey HSD p-value	Tukey HSD inference												Treatments pair	Tukey HSD Q statistic	Tukey HSD p-value	Tukey HSD inference														Treatments pair	Tukey HSD Q statistic	Tukey HSD p-value	Tukey HSD inference												Treatments pair	Tukey HSD Q statistic
	Normal vs 0.1M	12.3166	0.0010053	** p<0.01												Normal vs 8mM	5.4473	0.0196815	* p<0.05														30ºC vs 4ºC	31.163	0.0010053	** p<0.01												NaNO3 vs BG110	18.8795
	Normal vs 0.25M	14.6735	0.0010053	** p<0.01												Normal vs 16mM	0.1089	0.8999947	insignificant														30ºC vs 40ºC	29.53	0.0010053	** p<0.01												NaNO3 vs NH4Cl	17.5623
	Normal vs 0.5M	20.6037	0.0010053	** p<0.01												8mM vs 16mM	5.5563	0.0180448	* p<0.05														4ºC vs 40ºC	1.633	0.5546062	insignificant												NaNO3 vs Urea	3.7869
	Normal vs 1M	24.1011	0.0010053	** p<0.01																																												BG110 vs NH4Cl	1.3172
	0.1M vs 0.25M	2.3569	0.4929568	insignificant												Scheffé multiple comparison																	Scheffé multiple comparison															BG110 vs Urea	15.0926
	0.1M vs 0.5M	8.2871	0.0011658	** p<0.01												Treatments pair	Scheffé T-statistic	Scheffé p-value	Scheffé inference														Treatments pair	Scheffé T-statistic	Scheffé p-value	Scheffé inference												NH4Cl vs Urea	13.7754
	0.1M vs 1M	11.7844	0.0010053	** p<0.01												Normal vs 8mM	3.8519	0.0238760	* p<0.05														30ºC vs 4ºC	22.0355	0.0004812	** p<0.01
	0.25M vs 0.5M	5.9302	0.0124683	* p<0.05												Normal vs 16mM	0.077	0.9970385	insignificant														30ºC vs 40ºC	20.8808	0.0005649	** p<0.01												Scheffé multiple comparison
	0.25M vs 1M	9.4275	0.0010053	** p<0.01												8mM vs 16mM	3.9289	0.0219286	* p<0.05														4ºC vs 40ºC	1.1547	0.5760348	insignificant												Treatments pair	Scheffé T-statistic
	0.5M vs 1M	3.4973	0.1733096	insignificant																																												NaNO3 vs BG110	13.3498
																Bonferroni and Holm multiple comparison																	Bonferroni and Holm multiple comparison															NaNO3 vs NH4Cl	12.4184
	Scheffé multiple comparison															Treatments pair	Bonferroni and Holm T-statistic	Bonferroni p-value	Bonferroni inference	Holm p-value	Holm inference												Treatments pair	Bonferroni and Holm T-statistic	Bonferroni p-value	Bonferroni inference	Holm p-value	Holm inference										NaNO3 vs Urea	2.6777
	Treatments pair	Scheffé T-statistic	Scheffé p-value	Scheffé inference												Normal vs 8mM	3.8519	0.0253252	* p<0.05	0.0168835	* p<0.05												30ºC vs 4ºC	22.0355	0.0006138	** p<0.01	0.0006138	** p<0.01										BG110 vs NH4Cl	0.9314
	Normal vs 0.1M	8.7092	0.0001162	** p<0.01												Normal vs 16mM	0.077	2.8233	insignificant	0.9410987	insignificant												30ºC vs 40ºC	20.8808	0.0007207	** p<0.01	0.0004805	** p<0.01										BG110 vs Urea	10.6721
	Normal vs 0.25M	1.03757	2.4727e-05	** p<0.01												8mM vs 16mM	3.9289	0.0231677	* p<0.05	0.0231677	* p<0.05												4ºC vs 40ºC	1.1547	0.9955242	insignificant	0.3318414	insignificant										NH4Cl vs Urea	9.7407
	Normal vs 0.5M	1.45691	1.0648e-06	** p<0.01
	Normal vs 1M	1.7042	2.3835e-07	** p<0.01																																												Bonferroni and Holm multiple comparison
	0.1M vs 0.25M	1.6666	0.612732	insignificant																																												Treatments pair	Bonferroni and Holm T-statistic
	0.1M vs 0.5M	5.8599	0.0028435	** p<0.01																																												NaNO3 vs BG110	13.3498
	0.1M vs 1M	8.3329	0.0001698	** p<0.01																																												NaNO3 vs NH4Cl	12.4184
	0.25M vs 0.5M	4.1933	0.0262221	* p<0.05																																												NaNO3 vs Urea	2.6777
	0.25M vs 1M	6.6663	0.0010628	** p<0.01																																												BG110 vs NH4Cl	0.9314
	0.5M vs 1M	2.473	0.266549	insignificant																																												BG110 vs Urea	10.6721
																																																NH4Cl vs Urea	9.7407
	Bonferroni and Holm multiple comparison
	Treatments pair	Bonferroni and Holm T-statistic	Bonferroni p-value	Bonferroni inference	Holm p-value	Holm inference
	Normal vs 0.1M	8.7092	5.5543e-05	** p<0.01	0.3888	** p<0.01
	Normal vs 0.25M	1.03757	1.1324e-05	** p<0.01	0.090594	** p<0.01
	Normal vs 0.5M	1.45691	4.6252e-07	** p<0.01	0.0041626	** p<0.01
	Normal vs 1M	1.7042	1.0197e-07	** p<0.01	0.0010197	** p<0.01
	0.1M vs 0.25M	1.6666	1.26567	insignificant	0.1265668	insignificant
	0.1M vs 0.5M	5.8599	0.0015946	** p<0.01	0.0006379	** p<0.01
	0.1M vs 1M	8.3329	8.2249e-05	** p<0.01	0.49349	** p<0.01
	0.25M vs 0.5M	4.1933	0.0184823	* p<0.05	0.0055447	** p<0.01
	0.25M vs 1M	6.6663	0.0005595	** p<0.01	0.0002797	** p<0.01
	0.5M vs 1M	2.473	0.329366	insignificant	0.0658733	insignificant
[truncated: 5 more columns]
