# Supplementary material for: First characterization of cultivable extremophile Chroococcidiopsis isolates from a solar panel
Source: Front Microbiol. 2023 Feb 17;14:982422. doi: 10.3389/fmicb.2023.982422 (PMC9982165; doi:10.3389/fmicb.2023.982422)
Supplement: Supplementary file 9 [file Table_9.XLSX]

## Sheet: Table S9
	Table S9. One-way ANOVA with post-hoc analysis of doubling time calculations for Chroococcidiopsis sp. B14 in several growth conditions
	ANOVA: SINGLE FACTOR for NaCl															ANOVA: SINGLE FACTOR for Urea
	Summary															Summary
	Groups	Count	Sum	Average	Variance											Groups	Count	Sum	Average	Variance
	Normal	3	9.95	3.32	0.13											Normal	3	9.95	3.32	0.13
	0.1 M	3	9.49	3.16	0.27											Urea 8 mM	3	8.42	2.81	0.02
	0.25 M	2	5.73	2.86	0.01											Urea 16 mM	2	5.30	2.65	0.05
	0.50 M	3	2.48	0.83	0.01
	Anova															Anova
	Source of Variation	SS	df	MS	F	P-value	F crit									Source of Variation	SS	df	MS	F	P-value	F crit
	Between Groups	11.98	3	3.99	33.31	0.00016	4.35									Between Groups	0.64	2	0.32	4.63	0.07	5.79
	Within Groups	0.84	7	0.12												Within Groups	0.35	5	0.07
	Total	12.82	10													Total	0.99	7
	H0:	Normal=0.1M=0.25M=0.5M (NaCl)														H0:	Normal=8mM=16mM (Urea)
	If F>Fcrit and p<0.05 we reject the null hypothesis, meaning at least one condition is different.															If F>Fcrit and p<0.05 we reject the null hypothesis, meaning at least one condition is different.
	The results obtained with one-way ANOVA show that F>Fcrit and p<0.05, suggesting that the one or more treatments are significantly different. The Tukey HSD test, Scheffé, Bonferroni and Holm multiple comparison tests follow. These post-hoc tests would likely identify which of the pairs of treatments are significantly different from each other.															The results obtained with one-way ANOVA show that F>Fcrit and p<0.05, suggesting that the treatments are NOT significantly different for that level of significance. Even though the data does not suggest the presence of significantly different treatment pairs in one-way ANOVA, the results of multiple comparison tests are shown.
	Tukey HSD Test															Tukey HSD Test
	Treatments pair	Tukey HSD Q statistic	Tukey HSD p-value	Tukey HSD inference												Treatments pair	Tukey HSD Q statistic	Tukey HSD p-value	Tukey HSD inference
	Normal vs 0.1M	0.7733	0.8999947	insignificant												Normal vs 8mM	3.3455	0.1349027	insignificant
	Normal vs 0.25M	2.0324	0.5170624	insignificant												Normal vs 16mM	3.9154	0.0849510	insignificant
	Normal vs 0.5M	12.4574	0.0010053	** p<0.01												8mM vs 16mM	0.9231	0.7873062	insignificant
	0.1M vs 0.25M	1.3407	0.7639217	insignificant
	0.1M vs 0.5M	11.6841	0.0010053	** p<0.01												Scheffé multiple comparison
	0.25M vs 0.5M	9.1099	0.0015296	** p<0.01												Treatments pair	Scheffé T-statistic	Scheffé p-value	Scheffé inference
																Normal vs 8mM	2.3657	0.1529452	insignificant
	Scheffé multiple comparison															Normal vs 16mM	2.7686	0.0979222	insignificant
	Treatments pair	Scheffé T-statistic	Scheffé p-value	Scheffé inference												8mM vs 16mM	0.6527	0.8151060	insignificant
	Normal vs 0.1M	0.5468	0.9576661	insignificant
	Normal vs 0.25M	1.4371	0.5872407	insignificant												Bonferroni and Holm multiple comparison
	Normal vs 0.5M	8.8087	0.0003670	** p<0.01												Treatments pair	Bonferroni and Holm T-statistic	Bonferroni p-value	Bonferroni inference	Holm p-value	Holm inference
	0.1M vs 0.25M	0.948	0.8249389	insignificant												Normal vs 8mM	2.3657	0.1928942	insignificant	0.1285961	insignificant
	0.1M vs 0.5M	8.2619	0.0005503	** p<0.01												Normal vs 16mM	2.7686	0.1182866	insignificant	0.1182866	insignificant
	0.25M vs 0.5M	6.4417	0.0025062	** p<0.01												8mM vs 16mM	0.6527	1.62824	insignificant	0.5427462	insignificant
	Bonferroni and Holm multiple comparison
	Treatments pair	Bonferroni and Holm T-statistic	Bonferroni p-value	Bonferroni inference	Holm p-value	Holm inference
	Normal vs 0.1M	0.5468	3.60899	insignificant	0.6014979	insignificant
	Normal vs 0.25M	1.4371	1.16304	insignificant	0.5815175	insignificant
	Normal vs 0.5M	8.8087	0.0002943	** p<0.01	0.0002943	** p<0.01
	0.1M vs 0.25M	0.948	2.2481	insignificant	0.7493655	insignificant
	0.1M vs 0.5M	8.2619	0.000445	** p<0.01	0.0003708	** p<0.01
	0.25M vs 0.5M	6.4417	0.0021183	** p<0.01	0.0014122	** p<0.01
