# Supplementary material for: First characterization of cultivable extremophile Chroococcidiopsis isolates from a solar panel
Source: Front Microbiol. 2023 Feb 17;14:982422. doi: 10.3389/fmicb.2023.982422 (PMC9982165; doi:10.3389/fmicb.2023.982422)
Supplement: Supplementary file 10 [file Table_10.XLSX]

## Sheet: Table S10
	Table S10. One-way ANOVA with post-hoc analysis of maximal absorbance for Chroococcidiopsis sp. B14 in several growth conditions
	ANOVA: SINGLE FACTOR for NaCl															ANOVA: SINGLE FACTOR for Urea																	ANOVA: SINGLE FACTOR for temperature
	Summary															Summary																	Summary
	Groups	Count	Sum	Average	Variance											Groups	Count	Sum	Average	Variance													Groups	Count	Sum	Average	Variance
	Normal	3	2.51	0.836667	0.0110333											Normal	3	2.51	0.8367	0.011													30ºC	2	2.71	1.355	0.02645
	0.1 M	3	1.18	0.393333	0.00223333											Urea 8 mM	3	3.11	1.0367	0.0506													4ºC	2	0.43	0.215	5e-05
	0.25 M	3	1.34	0.446667	0.00823333											Urea 16 mM	3	2.36	0.7867	0.0092													40ºC	2	0.41	0.205	0.00405
	0.5 M	3	0.72	0.24	0.0004
	1 M	3	0.26	0.0866667	0.000133333
	Anova															Anova																	Anova
	Source of Variation	SS	df	MS	F	P-value	F crit									Source of Variation	SS	df	MS	F	P-value	F crit											Source of Variation	SS	df	MS	F	P-value	F crit
	Between Groups	0.950027	4	0.237507	53.8971	9.89053e-07	3.47805									Between Groups	0.105	2	0.0525	2.22144	0.189668	5.14325											Between Groups	1.74813	2	0.874067	85.8331	0.00225097	9.55209
	Within Groups	0.0440667	10	0.00440667												Within Groups	0.1418	6	0.0236333														Within Groups	0.03055	3	0.0101833
	Total	0.994093	14													Total	0.2468	8															Total	1.77868	5
	H0:	Normal=0.1M=0.25M=0.5M (NaCl)														H0:	Normal=8mM=16mM (Urea)																H0:	30ºC=4ºC=40ºC
	If F>Fcrit and p<0.05 we reject the null hypothesis, meaning at least one condition is different.															If F>Fcrit and p<0.05 we reject the null hypothesis, meaning at least one condition is different.																	If F>Fcrit and p<0.05 we reject the null hypothesis, meaning at least one condition is different.
	The results obtained with one-way ANOVA show that F>Fcrit and p<0.05, suggesting that the one or more treatments are significantly different. The Tukey HSD test, Scheffé, Bonferroni and Holm multiple comparison tests follow. These post-hoc tests would likely identify which of the pairs of treatments are significantly different from each other.															The results obtained with one-way ANOVA show that F>Fcrit and p<0.05, suggesting that the treatments are NOT significantly different for that level of significance. Even though the data does not suggest the presence of significantly different treatment pairs in one-way ANOVA, the results of multiple comparison tests are shown.																	The results obtained with one-way ANOVA show that F>Fcrit and p<0.05, suggesting that the one or more treatments are significantly different. The Tukey HSD test, Scheffé, Bonferroni and Holm multiple comparison tests follow. These post-hoc tests would likely identify which of the pairs of treatments are significantly different from each other.
	Tukey HSD Test															Tukey HSD Test																	Tukey HSD Test
	Treatments pair	Tukey HSD Q statistic	Tukey HSD p-value	Tukey HSD inference												Treatments pair	Tukey HSD Q statistic	Tukey HSD p-value	Tukey HSD inference														Treatments pair	Tukey HSD Q statistic	Tukey HSD p-value	Tukey HSD inference
	Normal vs 0.1M	1.15674	0.0010053	** p<0.01												Normal vs 8mM	2.2533	0.3182446	insignificant														30ºC vs 4ºC	15.9455	0.0030656	** p<0.01
	Normal vs 0.25M	10.1758	0.0010053	** p<0.01												Normal vs 16mM	0.5633	0.8999947	insignificant														30ºC vs 40ºC	15.1548	0.0035610	** p<0.01
	Normal vs 0.5M	15.5682	0.0010053	** p<0.01												8mM vs 16mM	2.8167	0.1945520	insignificant														4ºC vs 40ºC	0.7907	0.8424607	insignificant
	Normal vs 1M	19.5689	0.0010053	** p<0.01
	0.1M vs 0.25M	1.3916	0.8435979	insignificant												Scheffé multiple comparison																	Scheffé multiple comparison
	0.1M vs 0.5M	4.0008	0.1019566	insignificant												Treatments pair	Scheffé T-statistic	Scheffé p-value	Scheffé inference														Treatments pair	Scheffé T-statistic	Scheffé p-value	Scheffé inference
	0.1M vs 1M	8.0015	0.0015258	** p<0.01												Normal vs 8mM	1.5934	0.3469487	insignificant														30ºC vs 4ºC	11.2751	0.0035004	** p<0.01
	0.25M vs 0.5M	5.3923	0.0222927	* p<0.05												Normal vs 16mM	0.3983	0.9246813	insignificant														30ºC vs 40ºC	10.716	0.0040624	** p<0.01
	0.25M vs 1M	9.3931	0.0010053	** p<0.01												8mM vs 16mM	1.9917	0.2181621	insignificant														4ºC vs 40ºC	0.5591	0.8618472	insignificant
	0.5M vs 1M	4.0008	0.1019566	insignificant
																Bonferroni and Holm multiple comparison																	Bonferroni and Holm multiple comparison
	Scheffé multiple comparison															Treatments pair	Bonferroni and Holm T-statistic	Bonferroni p-value	Bonferroni inference	Holm p-value	Holm inference												Treatments pair	Bonferroni and Holm T-statistic	Bonferroni p-value	Bonferroni inference	Holm p-value	Holm inference
	Treatments pair	Scheffé T-statistic	Scheffé p-value	Scheffé inference												Normal vs 8mM	1.5934	0.486565	insignificant	0.3243769	insignificant												30ºC vs 4ºC	11.2751	0.0044881	** p<0.01	0.0044881	** p<0.01
	Normal vs 0.1M	8.1794	0.0001989	** p<0.01												Normal vs 16mM	0.3983	2.1125	insignificant	0.7041680	insignificant												30ºC vs 40ºC	10.716	0.0052124	** p<0.01	0.0034749	** p<0.01
	Normal vs 0.25M	7.1954	0.0005770	** p<0.01												8mM vs 16mM	1.9917	0.280488	insignificant	0.2804879	insignificant												4ºC vs 40ºC	0.5591	18453535	insignificant	0.6151178	insignificant
	Normal vs 0.5M	11.0084	1.4463e-05	** p<0.01
	Normal vs 1M	13.8373	1.7328e-06	** p<0.01
	0.1M vs 0.25M	0.984	0.9080203	insignificant
	0.1M vs 0.5M	2.829	0.1704084	insignificant
	0.1M vs 1M	5.6579	0.0036750	** p<0.01
	0.25M vs 0.5M	3.8129	0.0445359	* p<0.05
	0.25M vs 1M	6.6419	0.0010938	** p<0.01
	0.5M vs 1M	2.829	0.1704084	insignificant

	Bonferroni and Holm multiple comparison
	Treatments pair	Bonferroni and Holm T-statistic	Bonferroni p-value	Bonferroni inference	Holm p-value	Holm inference
	Normal vs 0.1M	8.1794	9.6911e-05	** p<0.01	7.7529e-05	** p<0.01
	Normal vs 0.25M	7.1954	0.0002942	** p<0.01	0.0002059	** p<0.01
	Normal vs 0.5M	11.0084	6.5459e-06	** p<0.01	5.8913e-06	** p<0.01
	Normal vs 1M	13.8373	7.5721e-07	** p<0.01	7.5721e-07	** p<0.01
	0.1M vs 0.25M	0.984	3.4833	insignificant	0.34833	insignificant
	0.1M vs 0.5M	2.829	0.178837	insignificant	0.0536511	insignificant
	0.1M vs 1M	5.6579	0.0021014	** p<0.01	0.0010507	** p<0.01
	0.25M vs 0.5M	3.8129	0.034127	* p<0.05	0.0136508	* p<0.05
	0.25M vs 1M	6.6419	0.0005767	** p<0.01	0.000346	** p<0.01
	0.5M vs 1M	2.829	0.178837	insignificant	0.0357674	* p<0.05
[truncated: 7 more columns]
