# Supplementary material for: First characterization of cultivable extremophile Chroococcidiopsis isolates from a solar panel
Source: Front Microbiol. 2023 Feb 17;14:982422. doi: 10.3389/fmicb.2023.982422 (PMC9982165; doi:10.3389/fmicb.2023.982422)
Supplement: Supplementary file 11 [file Table_11.XLSX]

## Sheet: Table S11
	Table S11. One-way ANOVA with post-hoc analysis of doubling time calculations for Chroococcidiopsis sp. B15 in several growth conditions
	ANOVA: SINGLE FACTOR for NaCl															ANOVA: SINGLE FACTOR for Urea
	Summary															Summary
	Groups	Count	Sum	Average	Variance											Groups	Count	Sum	Average	Variance
	Normal	3	7.18	2.39	0.07											Normal	3	7.18	2.39	0.07
	0.1 M	3	14.47	4.82	2.02											Urea 8 mM	3	20.17	6.72	0.82
	0.25 M	3	20.91	6.97	0.50											Urea 16 mM	3	8.37	2.79	0.26
	0.50 M	2	16.58	8.29	0.01
	Anova															Anova
	Source of Variation	SS	df	MS	F	P-value	F crit									Source of Variation	SS	df	MS	F	P-value	F crit
	Between Groups	52.22	3	17.41	23.48	0.00050	4.35									Between Groups	34.35	2	17.17	44.93	0.00025	5.14
	Within Groups	5.19	7	0.74												Within Groups	2.29	6	0.38
	Total	57.41	10													Total	36.64	8
	H0:	Normal=0.1M=0.25M=0.5M (NaCl)														H0:	Normal=8mM=16mM (Urea)
	If F>Fcrit and p<0.05 we reject the null hypothesis, meaning at least one condition is different.															If F>Fcrit and p<0.05 we reject the null hypothesis, meaning at least one condition is different.
	The results obtained with one-way ANOVA show that F>Fcrit and p<0.05, suggesting that the one or more treatments are significantly different. The Tukey HSD test, Scheffé, Bonferroni and Holm multiple comparison tests follow. These post-hoc tests would likely identify which of the pairs of treatments are significantly different from each other.															The results obtained with one-way ANOVA show that F>Fcrit and p<0.05, suggesting that the one or more treatments are significantly different. The Tukey HSD test, Scheffé, Bonferroni and Holm multiple comparison tests follow. These post-hoc tests would likely identify which of the pairs of treatments are significantly different from each other.
	Tukey HSD Test															Tukey HSD Test
	Treatments pair	Tukey HSD Q statistic	Tukey HSD p-value	Tukey HSD inference												Treatments pair	Tukey HSD Q statistic	Tukey HSD p-value	Tukey HSD inference
	Normal vs 0.1M	4.8847	0.0415657	* p<0.05												Normal vs 8mM	12.1241	0.0010053	** p<0.01
	Normal vs 0.25M	9.2026	0.0014399	** p<0.01												Normal vs 16mM	1.1087	0.7151956	insignificant
	Normal vs 0.5M	10.6117	0.0010053	** p<0.01												8mM vs 16mM	11.0154	0.0010053	** p<0.01
	0.1M vs 0.25M	4.318	0.0698617	insignificant
	0.1M vs 0.5M	6.2427	0.0127795	* p<0.05												Scheffé multiple comparison
	0.25M vs 0.5M	2.3806	0.3986436	insignificant												Treatments pair	Scheffé T-statistic	Scheffé p-value	Scheffé inference
																Normal vs 8mM	0.8573	0.0004299	** p<0.01
	Scheffé multiple comparison															Normal vs 16mM	0.784	0.7463552	insignificant
	Treatments pair	Scheffé T-statistic	Scheffé p-value	Scheffé inference												8mM vs 16mM	7.7891	0.0007289	** p<0.01
	Normal vs 0.1M	3.454	0.0603613	insignificant
	Normal vs 0.25M	6.5072	0.0023611	** p<0.01												Bonferroni and Holm multiple comparison
	Normal vs 0.5M	7.5036	0.0010007	** p<0.01												Treatments pair	Bonferroni and Holm T-statistic	Bonferroni p-value	Bonferroni inference	Holm p-value	Holm inference
	0.1M vs 0.25M	3.0533	0.0980212	insignificant												Normal vs 8mM	8.573	0.0004150	** p<0.01	0.0004150	** p<0.01
	0.1M vs 0.5M	4.4143	0.0196868	* p<0.05												Normal vs 16mM	0.784	1.38865	insignificant	0.4628821	insignificant
	0.25M vs 0.5M	1.6833	0.4689972	insignificant												8mM vs 16mM	7.7891	0.0007077	** p<0.01	0.0004718	** p<0.01
	Bonferroni and Holm multiple comparison
	Treatments pair	Bonferroni and Holm T-statistic	Bonferroni p-value	Bonferroni inference	Holm p-value	Holm inference
	Normal vs 0.1M	3.454	0.0638036	insignificant	0.0319018	* p<0.05
	Normal vs 0.25M	6.5072	0.0019912	** p<0.01	0.0016593	** p<0.01
	Normal vs 0.5M	7.5036	0.0008213	** p<0.01	0.0008213	** p<0.01
	0.1M vs 0.25M	3.0533	0.1109866	insignificant	0.0369955	* p<0.05
	0.1M vs 0.5M	4.4143	0.0186167	* p<0.05	0.0124112	* p<0.05
	0.25M vs 0.5M	1.6833	0.8171314	insignificant	0.1361886	insignificant
