# Supplementary material for: First characterization of cultivable extremophile Chroococcidiopsis isolates from a solar panel
Source: Front Microbiol. 2023 Feb 17;14:982422. doi: 10.3389/fmicb.2023.982422 (PMC9982165; doi:10.3389/fmicb.2023.982422)
Supplement: Supplementary file 12 [file Table_12.XLSX]

## Sheet: Table S12
	Table S12. One-way ANOVA with post-hoc analysis of maximal absorbance for Chroococcidiopsis sp. B15 in several growth conditions
	ANOVA: SINGLE FACTOR for NaCl															ANOVA: SINGLE FACTOR for Urea																	ANOVA: SINGLE FACTOR for temperature
	Summary															Summary																	Summary
	Groups	Count	Sum	Average	Variance											Groups	Count	Sum	Average	Variance													Groups	Count	Sum	Average	Variance
	Normal	3	4.95	1.65	0.1009											Normal	3	4.95	1.65	0.1009													30ºC	2	2.66	1.33	0.0072
	0.1 M	3	1.05	0.35	0.0021											Urea 8 mM	3	1.74	0.58	0.0139													4ºC	2	0.28	0.14	0.0002
	0.25 M	3	0.76	0.2533	0.0006											Urea 16 mM	3	2.64	0.88	0.0144													40ºC	2	0.8	0.4	0.0338
	0.5 M	3	0.48	0.16	0.0012
	1 M	3	0.4	0.1333	0.0005
	Anova															Anova																	Anova
	Source of Variation	SS	df	MS	F	P-value	F crit									Source of Variation	SS	df	MS	F	P-value	F crit											Source of Variation	SS	df	MS	F	P-value	F crit
	Between Groups	4.96636	4	1.24159	58.9176	6.47739e-07	3.47805									Between Groups	1.8278	2	0.9139	21.2206	0.00190025	5.14325											Between Groups	1.56573	2	0.782867	57.0049	0.00410534	9.55209
	Within Groups	0.210733	10	0.0210733												Within Groups	0.2584	6	0.0430667														Within Groups	0.0412	3	0.0137333
	Total	5.17709	14													Total	2.0862	8															Total	1.60693	5
	H0:	Normal=0.1M=0.25M=0.5M (NaCl)														H0:	Normal=8mM=16mM (Urea)																H0:	30ºC=4ºC=40ºC
	If F>Fcrit and p<0.05 we reject the null hypothesis, meaning at least one condition is different.															If F>Fcrit and p<0.05 we reject the null hypothesis, meaning at least one condition is different.																	If F>Fcrit and p<0.05 we reject the null hypothesis, meaning at least one condition is different.
	The results obtained with one-way ANOVA show that F>Fcrit and p<0.05, suggesting that the one or more treatments are significantly different. The Tukey HSD test, Scheffé, Bonferroni and Holm multiple comparison tests follow. These post-hoc tests would likely identify which of the pairs of treatments are significantly different from each other.															The results obtained with one-way ANOVA show that F>Fcrit and p<0.05, suggesting that the one or more treatments are significantly different. The Tukey HSD test, Scheffé, Bonferroni and Holm multiple comparison tests follow. These post-hoc tests would likely identify which of the pairs of treatments are significantly different from each other.																	The results obtained with one-way ANOVA show that F>Fcrit and p<0.05, suggesting that the one or more treatments are significantly different. The Tukey HSD test, Scheffé, Bonferroni and Holm multiple comparison tests follow. These post-hoc tests would likely identify which of the pairs of treatments are significantly different from each other.
	Tukey HSD Test															Tukey HSD Test																	Tukey HSD Test
	Treatments pair	Tukey HSD Q statistic	Tukey HSD p-value	Tukey HSD inference												Treatments pair	Tukey HSD Q statistic	Tukey HSD p-value	Tukey HSD inference														Treatments pair	Tukey HSD Q statistic	Tukey HSD p-value	Tukey HSD inference
	Normal vs 0.1M	15.5109	0.0010053	** p<0.01												Normal vs 8mM	8.9305	0.0017785	** p<0.01														30ºC vs 4ºC	14.3606	0.0041647	** p<0.01
	Normal vs 0.25M	16.6643	0.0010053	** p<0.01												Normal vs 16mM	6.4266	0.0092764	** p<0.01														30ºC vs 40ºC	11.223	0.0085055	** p<0.01
	Normal vs 0.5M	17.7779	0.0010053	** p<0.01												8mM vs 16mM	2.5039	0.2565765	insignificant														4ºC vs 40ºC	3.1376	0.2132856	insignificant
	Normal vs 1M	18.0961	0.0010053	** p<0.01
	0.1M vs 0.25M	1.1534	0.8999947	insignificant												Scheffé multiple comparison																	Scheffé multiple comparison
	0.1M vs 0.5M	2.267	0.5255470	insignificant												Treatments pair	Scheffé T-statistic	Scheffé p-value	Scheffé inference														Treatments pair	Scheffé T-statistic	Scheffé p-value	Scheffé inference
	0.1M vs 1M	2.5852	0.4115776	insignificant												Normal vs 8mM	6.3148	0.0022371	** p<0.01														30ºC vs 4ºC	10.1545	0.0047536	** p<0.01
	0.25M vs 0.5M	1.1136	0.8999947	insignificant												Normal vs 16mM	4.5443	0.0114113	* p<0.05														30ºC vs 40ºC	7.9359	0.0096958	** p<0.01
	0.25M vs 1M	1.4318	0.8289893	insignificant												8mM vs 16mM	1.7705	0.2833834	insignificant														4ºC vs 40ºC	2.2186	0.2330250	insignificant
	0.5M vs 1M	0.3182	0.8999947	insignificant
																Bonferroni and Holm multiple comparison																	Bonferroni and Holm multiple comparison
	Scheffé multiple comparison															Treatments pair	Bonferroni and Holm T-statistic	Bonferroni p-value	Bonferroni inference	Holm p-value	Holm inference												Treatments pair	Bonferroni and Holm T-statistic	Bonferroni p-value	Bonferroni inference	Holm p-value	Holm inference
	Treatments pair	Scheffé T-statistic	Scheffé p-value	Scheffé inference												Normal vs 8mM	6.3148	0.0022090	** p<0.01	0.0022090	** p<0.01												30ºC vs 4ºC	10.1545	0.0061046	** p<0.01	0.0061046	** p<0.01
	Normal vs 0.1M	10.9679	1.4956e-05	** p<0.01												Normal vs 16mM	4.5443	0.0117463	* p<0.05	0.0078309	** p<0.01												30ºC vs 40ºC	7.9359	0.0125176	* p<0.05	0.0083451	** p<0.01
	Normal vs 0.25M	11.7834	7.7517e-06	** p<0.01												8mM vs 16mM	1.7705	0.3811075	insignificant	0.1270358	insignificant												4ºC vs 40ºC	2.2186	0.3395617	insignificant	0.1131872	insignificant
	Normal vs 0.5M	12.5709	4.2576e-06	** p<0.01
	Normal vs 1M	12.7959	3.609e-06	** p<0.01
	0.1M vs 0.25M	0.8156	0.9507023	insignificant
	0.1M vs 0.5M	1.603	0.6444749	insignificant
	0.1M vs 1M	1.828	0.5328457	insignificant
	0.25M vs 0.5M	0.7874	0.9563214	insignificant
	0.25M vs 1M	1.0124	0.8992937	insignificant
	0.5M vs 1M	0.225	0.9996246	insignificant

	Bonferroni and Holm multiple comparison
	Treatments pair	Bonferroni and Holm T-statistic	Bonferroni p-value	Bonferroni inference	Holm p-value	Holm inference
	Normal vs 0.1M	10.9679	6.7741e-06	** p<0.01	4.7418e-06	** p<0.01
	Normal vs 0.25M	11.7834	3.4665e-06	** p<0.01	2.7732e-06	** p<0.01
	Normal vs 0.5M	12.5709	1.8848e-06	** p<0.01	1.6963e-06	** p<0.01
	Normal vs 1M	12.7959	1.5935e-06	** p<0.01	1.5935e-06	** p<0.01
	0.1M vs 0.25M	0.8156	4.33747	insignificant	1.30124	insignificant
	0.1M vs 0.5M	1.603	1.40017	insignificant	0.700087	insignificant
	0.1M vs 1M	1.828	0.974975	insignificant	0.584985	insignificant
	0.25M vs 0.5M	0.7874	4.49287	insignificant	0.898574	insignificant
	0.25M vs 1M	1.0124	3.35207	insignificant	1.34083	insignificant
	0.5M vs 1M	0.225	8.26524	insignificant	0.826524	insignificant
[truncated: 7 more columns]
